# Supplementary material for: mRNA Abundance of Neurogenic Factors Correlates with Hearing Capacity in Auditory Brainstem Nuclei of the Rat
Source: Life (Basel). 2023 Sep 2;13(9):1858. doi: 10.3390/life13091858 (PMC10532994; doi:10.3390/life13091858)
Supplement: Supplementary file 1 [file life-13-01858-s001.zip]

Archive with 1 entries (1 files):
- life-2573181-supplementary.xlsx
