# Supplementary material for: mRNA Abundance of Neurogenic Factors Correlates with Hearing Capacity in Auditory Brainstem Nuclei of the Rat
Source: Life (Basel). 2023 Sep 2;13(9):1858. doi: 10.3390/life13091858 (PMC10532994; doi:10.3390/life13091858)
Supplement: Supplementary file 1 [file life-13-01858-s001.zip › life-2573181-supplementary.xlsx]

## Sheet: Tab. S1 
PCR Array Catalog #:	PARN-404Z
Position	Symbol	Description
A01	Ache	Acetylcholinesterase
A02	Adora1	Adenosine A1 receptor
A03	Adora2a	Adenosine A2a receptor
A04	Alk	Anaplastic lymphoma kinase
A05	Apbb1	Amyloid beta (A4) precursor protein-binding, family B, member 1 (Fe65)
A06	Apoe	Apolipoprotein E
A07	App	Amyloid beta (A4) precursor protein
A08	Artn	Artemin
A09	Ascl1	Achaete-scute complex homolog 1 (Drosophila)
A10	Bcl2	B-cell CLL/lymphoma 2
A11	Bdnf	Brain-derived neurotrophic factor
A12	Bmp2	Bone morphogenetic protein 2
B01	Bmp4	Bone morphogenetic protein 4
B02	Bmp8a	Bone morphogenetic protein 8a
B03	Cdk5r1	Cyclin-dependent kinase 5, regulatory subunit 1
B04	Cdk5rap2	CDK5 regulatory subunit associated protein 2
B05	Chat	Choline acetyltransferase
B06	Chrm2	Cholinergic receptor, muscarinic 2
B07	Creb1	CAMP responsive element binding protein 1
B08	Cxcl1	Chemokine (C-X-C motif) ligand 1 (melanoma growth stimulating activity, alpha)
B09	Dcx	Doublecortin
B10	Dlg4	Discs, large homolog 4 (Drosophila)
B11	Dll1	Delta-like 1 (Drosophila)
B12	Drd2	Dopamine receptor D2
C01	Dvl3	Dishevelled, dsh homolog 3 (Drosophila)
C02	Efnb1	Ephrin B1
C03	Egf	Epidermal growth factor
C04	Ep300	E1A binding protein p300
C05	Erbb2	V-erb-b2 erythroblastic leukemia viral oncogene homolog 2, neuro/glioblastoma derived oncogene homolog (avian)
C06	Fgf2	Fibroblast growth factor 2
C07	Flna	Filamin A, alpha
C08	Gdnf	Glial cell derived neurotrophic factor
C09	Gpi	Glucose phosphate isomerase
C10	Grin1	Glutamate receptor, ionotropic, N-methyl D-aspartate 1
C11	Hdac4	Histone deacetylase 4
C12	Hes1	Hairy and enhancer of split 1 (Drosophila)
D01	Hey1	Hairy/enhancer-of-split related with YRPW motif 1
D02	Hey2	Hairy/enhancer-of-split related with YRPW motif 2
D03	Heyl	Hairy/enhancer-of-split related with YRPW motif-like
D04	Il3	Interleukin 3
D05	Lif	Leukemia inhibitory factor
D06	Map2	Microtubule-associated protein 2
D07	Mdk	Midkine
D08	Mef2c	Myocyte enhancer factor 2C
D09	Kmt2a	Myeloid/lymphoid or mixed-lineage leukemia 1
D10	Ndn	Necdin homolog (mouse)
D11	Ndp	Norrie disease (pseudoglioma) (human)
D12	Neurod1	Neurogenic differentiation 1
E01	Neurog1	Neurogenin 1
E02	Neurog2	Neurogenin 2
E03	Nf1	Neurofibromin 1
E04	Nog	Noggin
E05	Notch1	Notch homolog 1, translocation-associated (Drosophila)
E06	Notch2	Notch homolog 2 (Drosophila)
E07	Nrcam	Neuronal cell adhesion molecule
E08	Nrg1	Neuregulin 1
E09	Nrp1	Neuropilin 1
E10	Nrp2	Neuropilin 2
E11	Ntf3	Neurotrophin 3
E12	Ntn1	Netrin 1
F01	Olig2	Oligodendrocyte lineage transcription factor 2
F02	Pafah1b1	Platelet-activating factor acetylhydrolase, isoform 1b, subunit 1
F03	Pard3	Par-3 (partitioning defective 3) homolog (C. elegans)
F04	Pax2	Paired box 2
F05	Pax3	Paired box 3
F06	Pax6	Paired box 6
F07	Pou3f3	POU class 3 homeobox 3
F08	Pou4f1	POU class 4 homeobox 1
F09	Ptn	Pleiotrophin
F10	Rac1	Ras-related C3 botulinum toxin substrate 1
F11	Robo1	Roundabout homolog 1 (Drosophila)
F12	Rtn4	Reticulon 4
G01	S100a6	S100 calcium binding protein A6
G02	S100b	S100 calcium binding protein B
G03	Shh	Sonic hedgehog
G04	Slit2	Slit homolog 2 (Drosophila)
G05	Sod1	Superoxide dismutase 1, soluble
G06	Sox2	SRY (sex determining region Y)-box 2
G07	Sox8	SRY (sex determining region Y)-box 8
G08	Stat3	Signal transducer and activator of transcription 3
G09	Tgfb1	Transforming growth factor, beta 1
G10	Th	Tyrosine hydroxylase
G11	Tnr	Tenascin R
G12	Vegfa	Vascular endothelial growth factor A
H01	Actb	Actin, beta
H02	B2m	Beta-2 microglobulin
H03	Hprt1	Hypoxanthine phosphoribosyltransferase 1
H04	Ldha	Lactate dehydrogenase A
H05	Rplp1	Ribosomal protein, large, P1
H06	RGDC	Rat Genomic DNA Contamination
H07	RTC	Reverse Transcription Control
H08	RTC	Reverse Transcription Control
H09	RTC	Reverse Transcription Control
H10	PPC	Positive PCR Control
H11	PPC	Positive PCR Control
H12	PPC	Positive PCR Control

## Sheet: Tab. S2
Position	Symbol	AVG Ct			Standard Deviation
		p6	p 12	p24	p6	p12	p24
A01	Ache	25.87	25.17	25.37	0.556101	0.577524	0.580555
A02	Adora1	25.56	25.37	25.41	0.634601	0.617872	0.602219
A03	Adora2a	29.11	29.44	28.80	0.628607	0.446989	0.549494
A04	Alk	30.25	30.14	30.66	0.467170	0.532023	0.465852
A05	Apbb1	24.82	25.15	25.13	0.590463	0.592381	0.607083
A06	Apoe	21.59	21.31	21.06	0.591859	0.544285	0.445700
A07	App	20.84	20.67	20.34	0.529662	0.529921	0.524342
A08	Artn	28.15	28.45	27.38	0.504458	0.383058	0.581203
A09	Ascl1	27.68	27.74	29.84	0.571264	0.525768	0.585740
A10	Bcl2	27.04	26.75	27.89	0.587575	0.498950	0.517264
A11	Bdnf	31.34	29.70	30.75	0.552543	0.543427	0.349028
A12	Bmp2	28.83	28.88	29.24	0.547352	0.531445	0.346546
B01	Bmp4	29.16	29.91	31.50	0.515698	0.581436	0.526807
B02	Bmp8a	32.35	30.74	32.60	0.453897	0.565570	0.783035
B03	Cdk5r1	24.43	24.10	25.50	0.543000	0.514403	0.620396
B04	Cdk5rap2	26.17	26.85	27.61	0.605764	0.549041	0.621407
B05	Chat	33.50	31.00	33.41	1.306257	0.458527	0.922051
B06	Chrm2	27.11	26.14	26.69	0.461627	0.511943	0.355353
B07	Creb1	24.54	25.29	25.65	0.582872	0.553819	0.580663
B08	Cxcl1	30.74	31.33	30.23	0.299815	0.532993	0.480346
B09	Dcx	24.97	25.28	29.24	0.528500	0.516185	0.545244
B10	Dlg4	25.52	25.20	25.76	0.617399	0.555227	0.570274
B11	Dll1	29.99	30.09	30.07	0.443114	0.551692	0.729990
B12	Drd2	28.90	27.25	29.52	0.500236	0.606318	0.452509
C01	Dvl3	27.58	27.83	28.57	0.609889	0.366349	0.474636
C02	Efnb1	27.49	27.82	29.28	0.323164	0.501292	0.518737
C03	Egf	28.82	29.57	29.30	0.559122	0.722323	0.743395
C04	Ep300	25.40	25.87	26.26	0.558027	0.505523	0.592972
C05	Erbb2	29.16	29.46	30.93	0.602664	0.575613	0.624935
C06	Fgf2	29.83	30.03	28.30	0.568721	0.516215	0.505577
C07	Flna	24.25	24.92	26.62	0.561695	0.526230	0.641626
C08	Gdnf	32.98	32.51	31.15	0.341252	0.581014	0.779154
C09	Gpi	23.00	22.88	22.71	0.554432	0.524311	0.510908
C10	Grin1	26.27	26.32	26.68	0.635402	0.574552	0.758671
C11	Hdac4	25.42	25.20	26.11	0.588504	0.576770	0.538301
C12	Hes1	26.44	26.18	27.19	0.552542	0.520664	0.460720
D01	Hey1	25.27	26.04	25.43	0.586063	0.575599	0.537342
D02	Hey2	28.56	28.03	28.66	0.419274	0.399394	0.462938
D03	Heyl	28.36	28.51	28.69	0.563821	0.591770	0.646214
D04	Il3	34.06	34.70	34.00	0.223362	0.386750	0.731324
D05	Lif	32.79	33.90	35.00	0.875078	1.105529	0.000000
D06	Map2	21.92	21.35	21.96	0.543111	0.578908	0.502770
D07	Mdk	24.25	24.98	25.22	0.519500	0.572070	0.510163
D08	Mef2c	27.02	26.87	26.14	0.571265	0.558644	0.557375
D09	Kmt2a	25.41	25.61	26.12	0.597585	0.529798	0.517280
D10	Ndn	23.79	23.38	24.81	0.587256	0.610818	0.590866
D11	Ndp	27.12	27.56	27.16	0.573666	0.525306	0.596050
D12	Neurod1	23.30	26.29	27.17	0.603402	0.580580	0.594113
E01	Neurog1	29.38	32.18	31.29	0.525282	0.478712	0.705493
E02	Neurog2	31.62	32.99	34.24	0.323524	0.766015	0.326311
E03	Nf1	25.42	25.44	25.80	0.502785	0.514475	0.517370
E04	Nog	27.32	27.11	27.35	0.542490	0.589800	0.526392
E05	Notch1	29.16	29.15	30.36	0.582975	0.380499	0.498918
E06	Notch2	26.07	26.45	27.08	0.574410	0.562760	0.615562
E07	Nrcam	23.82	23.53	23.86	0.542713	0.543250	0.459597
E08	Nrg1	25.97	25.74	26.03	0.558062	0.565150	0.567190
E09	Nrp1	27.63	26.92	28.10	0.645560	0.586129	0.667604
E10	Nrp2	26.70	25.84	27.20	0.614347	0.501099	0.496968
E11	Ntf3	25.63	28.54	28.73	0.546790	0.564086	0.693999
E12	Ntn1	25.37	26.13	27.37	0.633144	0.794726	1.615381
F01	Olig2	26.09	25.61	26.86	0.549676	0.609684	0.630389
F02	Pafah1b1	22.09	21.97	21.80	0.567173	0.552513	0.466564
F03	Pard3	27.72	27.85	28.64	0.589945	0.522681	0.684613
F04	Pax2	27.76	27.22	28.40	0.544121	0.552857	0.601031
F05	Pax3	26.19	26.44	28.22	0.611118	0.520586	0.609447
F06	Pax6	24.03	25.72	26.55	0.555605	0.570352	0.649305
F07	Pou3f3	25.48	25.20	25.12	0.530407	0.586601	0.531402
F08	Pou4f1	32.58	31.40	33.15	0.582579	0.285690	0.954540
F09	Ptn	20.49	20.03	22.04	0.560779	0.552167	0.417552
F10	Rac1	22.66	22.83	22.95	0.581602	0.619060	0.512020
F11	Robo1	25.72	24.96	26.64	0.546450	0.571941	0.378290
F12	Rtn4	21.79	21.45	21.05	0.575478	0.560036	0.487362
G01	S100a6	27.78	28.48	28.50	0.602789	0.534343	0.523139
G02	S100b	21.42	21.99	19.51	0.588661	0.542524	0.509373
G03	Shh	31.91	32.16	31.29	0.295479	0.287337	0.695869
G04	Slit2	27.55	26.69	27.68	0.625207	0.510021	0.698162
G05	Sod1	22.76	22.45	22.00	0.529285	0.556108	0.459815
G06	Sox2	26.08	25.99	27.03	0.574543	0.520433	0.672925
G07	Sox8	27.34	27.54	27.40	0.591128	0.527079	0.599551
G08	Stat3	25.15	25.47	25.46	0.537356	0.556987	0.489196
G09	Tgfb1	28.61	29.19	29.56	0.662549	0.626767	0.537355
G10	Th	28.11	28.33	30.94	0.466678	0.506878	0.528347
G11	Tnr	24.25	24.58	23.98	0.584375	0.565592	0.611270
G12	Vegfa	24.89	24.82	24.12	0.541445	0.545936	0.525639
H01	Actb	18.75	18.87	19.99	0.513347	0.575166	0.508246
H02	B2m	21.99	21.98	21.59	0.486375	0.530445	0.445535
H03	Hprt1	24.03	23.46	23.81	0.555332	0.528286	0.453105
H04	Ldha	23.42	23.38	24.59	0.594600	0.537739	0.606545
H05	Rplp1	20.79	20.68	21.56	0.542233	0.468799	0.479063

## Sheet: Tab. S3
Position	Symbol	AVG Delta(Ct) (Ct(GOI) - Ave Ct(HKG))			Standard Deviation
		p6	p12	p 24	p6	p12	p24
A01	Ache	4.07	3.50	3.06	0.062096	0.126093	0.143306
A02	Adora1	3.76	3.70	3.10	0.126770	0.142240	0.126342
A03	Adora2a	7.31	7.77	6.49	0.148039	0.139882	0.170187
A04	Alk	8.45	8.47	8.35	0.072809	0.005262	0.409366
A05	Apbb1	3.02	3.47	2.82	0.079416	0.069259	0.153822
A06	Apoe	-0.21	-0.36	-1.25	0.073382	0.047348	0.050346
A07	App	-0.96	-1.00	-1.97	0.014576	0.002306	0.116308
A08	Artn	6.36	6.78	5.07	0.146401	0.186744	0.404149
A09	Ascl1	5.88	6.07	7.53	0.059226	0.042782	0.098947
A10	Bcl2	5.24	5.08	5.58	0.050933	0.082980	0.136104
A11	Bdnf	9.55	8.03	8.44	0.063127	0.199135	0.323584
A12	Bmp2	7.03	7.21	6.93	0.011554	0.042222	0.253635
B01	Bmp4	7.36	8.23	9.19	0.064165	0.058484	0.063599
B02	Bmp8a	10.56	9.07	10.29	0.179607	0.042579	0.475529
B03	Cdk5r1	2.64	2.43	3.19	0.014201	0.140976	0.182784
B04	Cdk5rap2	4.38	5.18	5.30	0.073377	0.148616	0.201283
B05	Chat	11.70	9.33	11.10	0.789851	0.070143	0.472176
B06	Chrm2	5.32	4.47	4.38	0.081064	0.140276	0.160662
B07	Creb1	2.74	3.61	3.34	0.044705	0.159539	0.101270
B08	Cxcl1	8.94	9.66	7.92	0.253253	0.321086	0.563070
B09	Dcx	3.18	3.61	6.93	0.012889	0.072501	0.254091
B10	Dlg4	3.73	3.53	3.45	0.093559	0.039182	0.151626
B11	Dll1	8.20	8.42	7.76	0.098423	0.214281	0.643972
B12	Drd2	7.10	5.57	7.21	0.073954	0.098526	0.152649
C01	Dvl3	5.78	6.16	6.26	0.072804	0.169496	0.548439
C02	Efnb1	5.70	6.15	6.97	0.246937	0.054537	0.185164
C03	Egf	7.02	7.90	6.99	0.022427	0.195091	0.357337
C04	Ep300	3.61	4.20	3.95	0.020145	0.073342	0.131442
C05	Erbb2	7.37	7.79	8.62	0.139201	0.102187	0.184055
C06	Fgf2	8.03	8.36	5.99	0.047022	0.133566	0.077084
C07	Flna	2.46	3.25	4.31	0.028078	0.004163	0.152302
C08	Gdnf	11.19	10.84	8.84	0.316365	0.423594	0.418927
C09	Gpi	1.20	1.21	0.40	0.019573	0.021939	0.062025
C10	Grin1	4.48	4.65	4.36	0.105728	0.056432	0.315968
C11	Hdac4	3.62	3.53	3.80	0.059893	0.070879	0.060157
C12	Hes1	4.64	4.51	4.88	0.026060	0.037852	0.055242
D01	Hey1	3.47	4.37	3.11	0.067600	0.058203	0.074937
D02	Hey2	6.77	6.36	6.35	0.165193	0.137848	0.153231
D03	Heyl	6.57	6.84	6.37	0.028913	0.076910	0.157115
D04	Il3	12.26	13.03	11.69	0.414193	0.569654	0.652434
D05	Lif	11.00	12.23	12.69	0.339356	0.579037	0.495884
D06	Map2	0.12	-0.32	-0.36	0.012535	0.077228	0.070248
D07	Mdk	2.45	3.31	2.91	0.047325	0.076716	0.226464
D08	Mef2c	5.22	5.19	3.83	0.033664	0.050069	0.071538
D09	Kmt2a	3.61	3.94	3.81	0.071355	0.057997	0.029652
D10	Ndn	2.00	1.71	2.50	0.061039	0.117321	0.107918
D11	Ndp	5.33	5.89	4.84	0.043445	0.100948	0.219571
D12	Neurod1	1.51	4.62	4.86	0.070347	0.052931	0.099181
E01	Neurog1	7.58	10.50	8.98	0.016474	0.203766	0.664565
E02	Neurog2	9.82	11.32	11.93	0.214986	0.346909	0.742483
E03	Nf1	3.62	3.77	3.49	0.036333	0.013666	0.259651
E04	Nog	5.52	5.44	5.04	0.021846	0.067969	0.085473
E05	Notch1	7.36	7.47	8.05	0.095053	0.188820	0.137500
E06	Notch2	4.28	4.77	4.77	0.038588	0.069595	0.122449
E07	Nrcam	2.02	1.86	1.55	0.026588	0.025891	0.038980
E08	Nrg1	4.18	4.06	3.72	0.039005	0.092851	0.210608
E09	Nrp1	5.83	5.24	5.79	0.107805	0.059049	0.318496
E10	Nrp2	4.90	4.17	4.89	0.081980	0.027021	0.031163
E11	Ntf3	3.84	6.87	6.42	0.014693	0.275979	0.446390
E12	Ntn1	3.57	4.46	5.06	0.094984	0.287943	1.129763
F01	Olig2	4.29	3.93	4.55	0.038440	0.112900	0.145957
F02	Pafah1b1	0.29	0.29	-0.52	0.029235	0.094050	0.029356
F03	Pard3	5.93	6.18	6.33	0.120445	0.022364	0.302212
F04	Pax2	5.97	5.55	6.09	0.054790	0.093340	0.111329
F05	Pax3	4.39	4.77	5.91	0.073476	0.112590	0.137225
F06	Pax6	2.23	4.05	4.24	0.024007	0.066148	0.153723
F07	Pou3f3	3.69	3.52	2.81	0.039954	0.148245	0.065926
F08	Pou4f1	10.78	9.72	10.84	0.068237	0.245417	1.156206
F09	Ptn	-1.31	-1.65	-0.27	0.039980	0.118518	0.133785
F10	Rac1	0.87	1.16	0.64	0.044011	0.128333	0.033881
F11	Robo1	3.92	3.28	4.33	0.033497	0.099351	0.184500
F12	Rtn4	-0.01	-0.22	-1.26	0.045041	0.109726	0.025614
G01	S100a6	5.99	6.81	6.19	0.106281	0.091657	0.096148
G02	S100b	-0.37	0.32	-2.80	0.058080	0.015047	0.013511
G03	Shh	10.11	10.49	8.98	0.264014	0.386536	0.682912
G04	Slit2	5.76	5.02	5.37	0.087113	0.027227	0.208135
G05	Sod1	0.96	0.78	-0.31	0.010310	0.059809	0.086287
G06	Sox2	4.29	4.32	4.72	0.037243	0.015907	0.200871
G07	Sox8	5.55	5.87	5.09	0.054455	0.080862	0.162776
G08	Stat3	3.36	3.80	3.15	0.003030	0.086788	0.102254
G09	Tgfb1	6.81	7.52	7.25	0.124548	0.239729	0.204182
G10	Th	6.31	6.66	8.63	0.072248	0.021086	0.036318
G11	Tnr	2.45	2.90	1.67	0.046134	0.113850	0.209328
G12	Vegfa	3.10	3.15	1.81	0.009472	0.068694	0.036447
H01	Actb	-3.05	-2.81	-2.32	0.026414	0.059517	0.019136
H02	B2m	0.19	0.30	-0.72	0.051927	0.008901	0.081656
H03	Hprt1	2.24	1.79	1.50	0.017097	0.009040	0.045560
H04	Ldha	1.63	1.71	2.28	0.057132	0.011336	0.139566
H05	Rplp1	-1.01	-0.99	-0.75	0.016838	0.064661	0.037733

## Sheet: Tab. S4 
Position	Symbol	2^(-Avg.(Delta(Ct))
		p6	p12	p24
A01	Ache	0.059469	0.088388	0.120156
A02	Adora1	0.073681	0.076849	0.116966
A03	Adora2a	0.006293	0.004596	0.011133
A04	Alk	0.002857	0.002828	0.003071
A05	Apbb1	0.123234	0.089949	0.142087
A06	Apoe	1.155700	1.285722	2.380525
A07	App	1.941175	1.997459	3.929719
A08	Artn	0.012203	0.009097	0.029798
A09	Ascl1	0.016958	0.014922	0.005395
A10	Bcl2	0.026434	0.029514	0.020968
A11	Bdnf	0.001338	0.003822	0.002871
A12	Bmp2	0.007630	0.006759	0.008223
B01	Bmp4	0.006090	0.003320	0.001712
B02	Bmp8a	0.000663	0.001859	0.000800
B03	Cdk5r1	0.160520	0.185293	0.109836
B04	Cdk5rap2	0.048173	0.027523	0.025376
B05	Chat	0.000300	0.001556	0.000456
B06	Chrm2	0.025075	0.045107	0.048171
B07	Creb1	0.149242	0.081645	0.099003
B08	Cxcl1	0.002031	0.001233	0.004129
B09	Dcx	0.110713	0.082116	0.008228
B10	Dlg4	0.075415	0.086509	0.091402
B11	Dll1	0.003410	0.002916	0.004620
B12	Drd2	0.007272	0.020987	0.006767
C01	Dvl3	0.018170	0.013996	0.013055
C02	Efnb1	0.019269	0.014096	0.007952
C03	Egf	0.007688	0.004181	0.007883
C04	Ep300	0.081944	0.054542	0.064513
C05	Erbb2	0.006063	0.004513	0.002535
C06	Fgf2	0.003827	0.003051	0.015774
C07	Flna	0.182038	0.105294	0.050437
C08	Gdnf	0.000429	0.000546	0.002181
C09	Gpi	0.435165	0.433433	0.755945
C10	Grin1	0.044940	0.039938	0.048537
C11	Hdac4	0.081282	0.086776	0.071619
C12	Hes1	0.040054	0.043897	0.033949
D01	Hey1	0.090260	0.048406	0.115457
D02	Hey2	0.009173	0.012216	0.012270
D03	Heyl	0.010550	0.008708	0.012049
D04	Il3	0.000204	0.000120	0.000303
D05	Lif	0.000489	0.000208	0.000151
D06	Map2	0.917921	1.246082	1.279279
D07	Mdk	0.182461	0.100602	0.133436
D08	Mef2c	0.026820	0.027308	0.070459
D09	Kmt2a	0.081774	0.065037	0.071531
D10	Ndn	0.250340	0.306502	0.176485
D11	Ndp	0.024906	0.016850	0.034805
D12	Neurod1	0.351321	0.040736	0.034397
E01	Neurog1	0.005221	0.000689	0.001984
E02	Neurog2	0.001106	0.000391	0.000257
E03	Nf1	0.081243	0.073148	0.088896
E04	Nog	0.021780	0.023077	0.030313
E05	Notch1	0.006085	0.005626	0.003785
E06	Notch2	0.051512	0.036557	0.036575
E07	Nrcam	0.246612	0.275789	0.340791
E08	Nrg1	0.055219	0.059756	0.075909
E09	Nrp1	0.017586	0.026397	0.018027
E10	Nrp2	0.033422	0.055738	0.033811
E11	Ntf3	0.070033	0.008562	0.011694
E12	Ntn1	0.084231	0.045508	0.030002
F01	Olig2	0.050986	0.065433	0.042777
F02	Pafah1b1	0.815846	0.815364	1.429411
F03	Pard3	0.016420	0.013781	0.012453
F04	Pax2	0.015963	0.021343	0.014655
F05	Pax3	0.047615	0.036716	0.016651
F06	Pax6	0.212692	0.060548	0.053022
F07	Pou3f3	0.077599	0.086936	0.142338
F08	Pou4f1	0.000568	0.001182	0.000545
F09	Ptn	2.475784	3.128822	1.202933
F10	Rac1	0.548431	0.448185	0.640913
F11	Robo1	0.066082	0.102693	0.049877
F12	Rtn4	1.004266	1.163112	2.394256
G01	S100a6	0.015778	0.008935	0.013659
G02	S100b	1.294789	0.801675	6.960532
G03	Shh	0.000902	0.000694	0.001983
G04	Slit2	0.018468	0.030854	0.024261
G05	Sod1	0.512621	0.582727	1.241815
G06	Sox2	0.051263	0.050235	0.037850
G07	Sox8	0.021411	0.017084	0.029415
G08	Stat3	0.097707	0.071643	0.112484
G09	Tgfb1	0.008898	0.005461	0.006587
G10	Th	0.012567	0.009882	0.002520
G11	Tnr	0.183023	0.133570	0.313658
G12	Vegfa	0.117007	0.113036	0.284424
H01	Actb	8.273059	6.988596	4.988197
H02	B2m	0.876550	0.809935	1.644162
H03	Hprt1	0.211830	0.289783	0.354065
H04	Ldha	0.323893	0.306702	0.205375
H05	Rplp1	2.009867	1.987789	1.676796

## Sheet: Tab. S5 
Position	Symbol	Fold Change
		p6vsp12		p6vsp24		p12vsp24
		Fold Change		Fold Change		Fold Change
A01	Ache	1.49		2.02		1.36
A02	Adora1	1.04		1.59		1.52
A03	Adora2a	0.73		1.77		2.42
A04	Alk	0.99		1.08		1.09
A05	Apbb1	0.73		1.15		1.58
A06	Apoe	1.11		2.06		1.85
A07	App	1.03		2.02		1.97
A08	Artn	0.75		2.44		3.28
A09	Ascl1	0.88		0.32		0.36
A10	Bcl2	1.12		0.79		0.71
A11	Bdnf	2.86		2.15		0.75
A12	Bmp2	0.89		1.08		1.22
B01	Bmp4	0.55		0.28		0.52
B02	Bmp8a	2.81		1.21		0.43
B03	Cdk5r1	1.15		0.68		0.59
B04	Cdk5rap2	0.57		0.53		0.92
B05	Chat	5.19		1.52		0.29
B06	Chrm2	1.8		1.92		1.07
B07	Creb1	0.55		0.66		1.21
B08	Cxcl1	0.61		2.03		3.35
B09	Dcx	0.74		0.07		0.1
B10	Dlg4	1.15		1.21		1.06
B11	Dll1	0.86		1.35		1.58
B12	Drd2	2.89		0.93		0.32
C01	Dvl3	0.77		0.72		0.93
C02	Efnb1	0.73		0.41		0.56
C03	Egf	0.54		1.03		1.89
C04	Ep300	0.67		0.79		1.18
C05	Erbb2	0.74		0.42		0.56
C06	Fgf2	0.8		4.12		5.17
C07	Flna	0.58		0.28		0.48
C08	Gdnf	1.27		5.09		3.99
C09	Gpi	1		1.74		1.74
C10	Grin1	0.89		1.08		1.22
C11	Hdac4	1.07		0.88		0.83
C12	Hes1	1.1		0.85		0.77
D01	Hey1	0.54		1.28		2.39
D02	Hey2	1.33		1.34		1
D03	Heyl	0.83		1.14		1.38
D04	Il3	0.59		1.48		2.53
D05	Lif	0.43		0.31		0.73
D06	Map2	1.36		1.39		1.03
D07	Mdk	0.55		0.73		1.33
D08	Mef2c	1.02		2.63		2.58
D09	Kmt2a	0.8		0.87		1.1
D10	Ndn	1.22		0.7		0.58
D11	Ndp	0.68		1.4		2.07
D12	Neurod1	0.12		0.1		0.84
E01	Neurog1	0.13		0.38		2.88
E02	Neurog2	0.35		0.23		0.66
E03	Nf1	0.9		1.09		1.22
E04	Nog	1.06		1.39		1.31
E05	Notch1	0.92		0.62		0.67
E06	Notch2	0.71		0.71		1
E07	Nrcam	1.12		1.38		1.24
E08	Nrg1	1.08		1.37		1.27
E09	Nrp1	1.5		1.03		0.68
E10	Nrp2	1.67		1.01		0.61
E11	Ntf3	0.12		0.17		1.37
E12	Ntn1	0.54		0.36		0.66
F01	Olig2	1.28		0.84		0.65
F02	Pafah1b1	1		1.75		1.75
F03	Pard3	0.84		0.76		0.9
F04	Pax2	1.34		0.92		0.69
F05	Pax3	0.77		0.35		0.45
F06	Pax6	0.28		0.25		0.88
F07	Pou3f3	1.12		1.83		1.64
F08	Pou4f1	2.08		0.96		0.46
F09	Ptn	1.26		0.49		0.38
F10	Rac1	0.82		1.17		1.43
F11	Robo1	1.55		0.75		0.49
F12	Rtn4	1.16		2.38		2.06
G01	S100a6	0.57		0.87		1.53
G02	S100b	0.62		5.38		8.68
G03	Shh	0.77		2.2		2.86
G04	Slit2	1.67		1.31		0.79
G05	Sod1	1.14		2.42		2.13
G06	Sox2	0.98		0.74		0.75
G07	Sox8	0.8		1.37		1.72
G08	Stat3	0.73		1.15		1.57
G09	Tgfb1	0.61		0.74		1.21
G10	Th	0.79		0.2		0.25
G11	Tnr	0.73		1.71		2.35
G12	Vegfa	0.97		2.43		2.52
H01	Actb	0.84		0.6		0.71
H02	B2m	0.92		1.88		2.03
H03	Hprt1	1.37		1.67		1.22
H04	Ldha	0.95		0.63		0.67
H05	Rplp1	0.99		0.83		0.84

## Sheet: Tab. S6
Position	Symbol	p-value
		p6vsp12	p6vsp24	p12vsp24
A01	Ache	0.00332	0.000907	0.016657
A02	Adora1	0.602847	0.003175	0.005293
A03	Adora2a	0.018469	0.004553	0.001229
A04	Alk	0.729881	0.614931	0.576083
A05	Apbb1	0.001889	0.112324	0.004301
A06	Apoe	0.035058	3e-05	3.4e-05
A07	App	0.008075	0.000373	0.000414
A08	Artn	0.034795	0.020119	0.011852
A09	Ascl1	0.012407	1.4e-05	9e-06
A10	Bcl2	0.049574	0.013393	0.004941
A11	Bdnf	0.00106	0.016781	0.135401
A12	Bmp2	0.001957	0.482621	0.15556
B01	Bmp4	9.5e-05	1.1e-05	5.6e-05
B02	Bmp8a	3.3e-05	0.338905	0.001991
B03	Cdk5r1	0.068971	0.003069	0.004198
B04	Cdk5rap2	0.000632	0.000738	0.459548
B05	Chat	0.000567	0.381835	0.000298
B06	Chrm2	0.001505	0.001992	0.478384
B07	Creb1	0.0003	0.000466	0.055274
B08	Cxcl1	0.039551	0.098847	0.04403
B09	Dcx	0.000298	1e-05	8e-06
B10	Dlg4	0.023702	0.055705	0.402671
B11	Dll1	0.178581	0.28779	0.188344
B12	Drd2	8.3e-05	0.36364	0.000101
C01	Dvl3	0.018544	0.246677	0.927823
C02	Efnb1	0.044671	0.003938	0.000746
C03	Egf	0.000491	0.761604	0.027081
C04	Ep300	9.6e-05	0.007426	0.054136
C05	Erbb2	0.014394	0.000712	0.001567
C06	Fgf2	0.013233	1.6e-05	1.5e-05
C07	Flna	3e-06	4e-06	6.7e-05
C08	Gdnf	0.300492	0.006634	0.009103
C09	Gpi	0.752774	7.3e-05	7.3e-05
C10	Grin1	0.072873	0.523374	0.187825
C11	Hdac4	0.151272	0.019839	0.007017
C12	Hes1	0.007881	0.002149	0.000589
D01	Hey1	9.8e-05	0.003873	4.9e-05
D02	Hey2	0.027202	0.0331	0.952197
D03	Heyl	0.003557	0.114063	0.013668
D04	Il3	0.125639	0.27161	0.082522
D05	Lif	0.031142	0.010105	0.342431
D06	Map2	0.001037	0.000544	0.562437
D07	Mdk	6.1e-05	0.018701	0.05311
D08	Mef2c	0.492819	2.8e-05	3.1e-05
D09	Kmt2a	0.003741	0.013773	0.0207
D10	Ndn	0.021596	0.00158	0.001271
D11	Ndp	0.000596	0.026725	0.003812
D12	Neurod1	6e-06	6e-06	0.018329
E01	Neurog1	1e-07	0.005485	0.064838
E02	Neurog2	0.002706	0.001951	0.247115
E03	Nf1	0.00282	0.408097	0.144993
E04	Nog	0.11282	0.001173	0.0037
E05	Notch1	0.432822	0.001748	0.018817
E06	Notch2	0.000322	0.001654	0.971677
E07	Nrcam	0.001675	9e-05	0.000411
E08	Nrg1	0.128038	0.027288	0.065045
E09	Nrp1	0.000895	0.786215	0.026649
E10	Nrp2	6.1e-05	0.778397	7e-06
E11	Ntf3	1e-06	9e-06	0.201172
E12	Ntn1	0.002998	0.065344	0.672009
F01	Olig2	0.008587	0.035701	0.004096
F02	Pafah1b1	0.987014	6e-06	5.9e-05
F03	Pard3	0.028357	0.082356	0.47635
F04	Pax2	0.003303	0.156851	0.002802
F05	Pax3	0.007185	5e-05	0.000409
F06	Pax6	1e-06	2e-06	0.11758
F07	Pou3f3	0.139699	7.8e-05	0.000933
F08	Pou4f1	0.006541	0.748154	0.231427
F09	Ptn	0.011891	7.9e-05	0.000269
F10	Rac1	0.017375	0.002081	0.001548
F11	Robo1	0.000902	0.015322	0.0007
F12	Rtn4	0.039535	1e-06	2.5e-05
G01	S100a6	0.000763	0.06452	0.001534
G02	S100b	8.7e-05	1e-07	1e-08
G03	Shh	0.210816	0.110389	0.0765
G04	Slit2	7.3e-05	0.049813	0.035569
G05	Sod1	0.007503	7.4e-05	0.000133
G06	Sox2	0.281306	0.012566	0.015133
G07	Sox8	0.004157	0.013774	0.003159
G08	Stat3	0.00046	0.031149	0.001418
G09	Tgfb1	0.0074	0.032686	0.210405
G10	Th	0.001904	1e-05	1e-07
G11	Tnr	0.002034	0.006961	0.002345
G12	Vegfa	0.279164	2e-06	5e-06
H01	Actb	0.002357	4e-06	0.000291
H02	B2m	0.021597	0.000181	0.000107
H03	Hprt1	2e-06	2.7e-05	0.000578
H04	Ldha	0.084935	0.000931	0.000866
H05	Rplp1	0.718541	0.000322	0.00577

## Sheet: Fig. S1
Cluster A												Cluster C										Cluster E
p6			p12			p24
Cluster B
																						p6			p12			p24
												p6			p12			p24
												Cluster D
p6			p12			p24
												p6			p12			p24
